# Supplementary material for: Phytochemicals from Pterocarpus angolensis DC and Their Cytotoxic Activities against Breast Cancer Cells
Source: Plants (Basel). 2024 Jan 19;13(2):301. doi: 10.3390/plants13020301 (PMC10818308; doi:10.3390/plants13020301)
Supplement: Supplementary file 1 [file plants-13-00301-s001.zip]

Archive with 1 entries (1 files):
- plants-2784620-supplementary.pdf
